# Supplementary material for: Decoupling of muscle‐tendon unit and fascicle velocity contributes to the in vivo stretch‐shortening cycle effect in the male human triceps surae muscle
Source: Physiol Rep. 2024 Dec 11;12(23):e70131. doi: 10.14814/phy2.70131 (PMC11634487; doi:10.14814/phy2.70131)
Supplement: Supplementary file 2 — Table S1. [file PHY2-12-e70131-s001.xlsx]

## Sheet: Tabelle1
3-way rmANOVA	CON				SSC				ANOVA main effects (p-value)			ANOVA main effects (effect size)			Interactions (p-value)				Interactions (effect size)				Post-hoc (p-value) for significant main effect of contraction type				Post-hoc (effect size) for significant main effect of contraction type
Dependent Parameter	SLOW | SMALL	SLOW | BIG	FAST |SMALL	FAST |BIG	SLOW | SMALL	SLOW | BIG	FAST |SMALL	FAST |BIG	SPEED	ROM	Contraction type	SPEED	ROM	Contraction type	ROMxContractionType	SPEEDxContractionType	SPEEDxROM	SPEEDxContractionTypexSPEED	ROMxContractionType	SPEEDxContractionType	SPEEDxROM	SPEEDxContractionTypexSPEED	SLOW | SMALL	SLOW | BIG	FAST |SMALL	FAST |BIG	SLOW | SMALL	SLOW | BIG	FAST |SMALL	FAST |BIG
Work Joint [Nm]	18.3 ± 3.8	33.8 ± 6.4	15.8 ± 3.1	27.9 ± 6.3	19.7 ± 3.7	37.8 ± 9	17.3 ± 3.7	34.1 ± 7.8	< .001	< .001	< .001	0.044	0.828	0.036	0.012	0.013	0.006	0.147	0.011	0.001	0.004	0.0009247	0.243	0.027	0.001	< .001	-0.395	-0.782	-1.5	-2.205
Work MTU [Nm]	4 ± 1.2	7.4 ± 2.1	3.4 ± 1	5.8 ± 1.8	4.6 ± 1.5	8.3 ± 2.6	3.9 ± 1.3	7.7 ± 2.6	0.001	< .001	0.001	0.048	0.74	0.06	0.015	0.014	0.071	0.009	0.012	0.003	0.004	0.006	0.034	0.098	0.004	< .001	-0.79	-0.551	-1.192	-1.995
Work Fascicle [Nm]	1.3 ± 0.9	3.5 ± 3.1	0.9 ± 0.5	1.9 ± 1.6	1 ± 0.9	2.2 ± 1.7	0.4 ± 0.4	1.1 ± 1	0.017	0.012	0.01	0.128	0.24	0.084	0.062	0.475	0.113	0.452	0.017	0.0005405	0.023	0.004	0.203	0.012	0.001	0.035	0.434	0.929	1.422	0.737
Mean Shortening Torque [Nm]	81.6 ± 19	88.9 ± 19.1	78.4 ± 16.8	80.1 ± 20.2	91.1 ± 16.7	101.4 ± 24.7	93.3 ± 20	102.1 ± 21.2	0.005	0.011	< .001	0.013	0.13	0.575	0.135	0.004	0.021	0.267	0.017	0.036	0.008	0.003	0.005	< .001	< .001	< .001	-1.188	-1.572	-2.015	-3.746
Mean Shortening MTU Force [N]	325.2 ± 160.7	365.4 ± 198	304.1 ± 144	318.9 ± 174.2	367 ± 155.1	418.3 ± 212.6	364.4 ± 158	414.3 ± 200.7	0.004	0.035	< .001	0.038	0.168	0.432	0.083	0.007	0.066	0.062	0.015	0.026	0.005	0.004	< .001	< .001	< .001	< .001	-1.785	-1.512	-2.516	-3.168
Mean Shortening GM fascicle force [N]	436.2 ± 198	468.5 ± 259.3	399.4 ± 178.6	409.6 ± 230.4	480.7 ± 186.2	544.5 ± 260.7	469.4 ± 176.1	533.3 ± 242.8	0.003	0.113	< .001	0.053	0.11	0.374	0.011	0.017	0.28	0.376	0.027	0.02	0.002	0.002	0.078	0.001	< .001	< .001	-0.628	-1.326	-2.273	-3.874
Utilized ROM joint [°]	12.9 ± 0.7	21.8 ± 1.5	11.7 ± 0.9	20.2 ± 1.2	12.5 ± 0.6	21.5 ± 1.2	11 ± 1.1	19.9 ± 1.6	< .001	< .001	0.053	0.027	0.952	0.002	0.297	0.389	0.259	0.228	0.0002715	6.066e-05	0.0001971	0.000133	-	-	-	-	-	-	-	-
Length Change MTU [mm]	13.2 ± 2.6	22.2 ± 4.3	12.2 ± 2.2	20.6 ± 4.2	13.1 ± 2.2	21.6 ± 4.2	11.3 ± 2.4	20.2 ± 3.8	0.019	< .001	0.221	0.024	0.875	0.003	0.822	0.616	0.787	0.464	1.22e-05	0.0002284	3.32e-05	0.0006566	-	-	-	-	-	-	-	-
Length Change Fascicle [mm]	3.1 ± 1.7	7.1 ± 2.5	2.3 ± 0.8	5.1 ± 2.5	2.5 ± 0.9	4.8 ± 1.5	1.3 ± 0.8	3.4 ± 1.4	< .001	< .001	0.014	0.104	0.485	0.122	0.015	0.627	0.144	0.255	0.021	0.0001801	0.008	0.004	0.195	0.001	< .001	0.016	0.442	1.346	1.587	0.877
Achilles tendon length at start shortening [mm]	218.3 ± 19.6	222.8 ± 17.1	219.3 ± 19.9	222.9 ± 18	217.3 ± 18.8	224.2 ± 19.9	218.4 ± 20.3	225.2 ± 19.4	0.205	0.002	0.457	0.01	0.476	0.003	0.2	0.471	0.653	0.685	0.032	0.001	0.001	0.0005926	-	-	-	-	-	-	-	-
Achilles tendon length change [mm]	9.3 ± 2.6	15.5 ± 5.3	9.6 ± 2.9	15.9 ± 5	9.2 ± 2.7	16.8 ± 4.6	10 ± 2.5	16.9 ± 3.9	0.364	< .001	0.127	0.002	0.817	0.009	0.024	0.907	0.605	0.616	0.004	1.828e-05	0.0003804	0.0007023	-	-	-	-	-	-	-	-
Pennation angle change [°]	5.4 ± 2.2	10 ± 2.7	4.5 ± 1.8	7.4 ± 2.7	3.8 ± 1.9	8.2 ± 1.6	2 ± 1.9	5.1 ± 1.8	< .001	< .001	0.006	0.147	0.459	0.14	0.977	0.191	0.03	0.668	2.261e-06	0.004	0.016	0.0005028	0.019	0.005	0.011	0.005	0.901	1.081	1.016	1.071
Mean fascicle shortening velocity [mm/s]	8.3 ± 4.3	12.2 ± 5.1	17.6 ± 5.6	23.5 ± 11	7.3 ± 2.5	8.4 ± 2	12.6 ± 5.5	19.1 ± 7.1	< .001	< .001	0.039	0.47	0.106	0.07	0.465	0.13	0.066	0.324	0.002	0.007	0.019	0.004	0.441	0.013	0.007	0.098	0.255	0.908	1.113	0.551
Mean Achilles tendon shortening velocity (mm/s)	24.6 ± 6.6	25.1 ± 7.4	69.8 ± 19.5	72.2 ± 21	24.8 ± 7.3	27 ± 7.1	72.9 ± 19.2	76 ± 17.6	< .001	0.174	0.131	0.912	0.002	0.002	0.565	0.392	0.575	0.855	0.0001418	0.0005759	0.0002104	2.608e-05	-	-	-	-	-	-	-	-
Residual force depression [%]	8.3 ± 6.4	11.9 ± 7	7 ± 4.8	14.1 ± 5.9	6.4 ± 7.1	12.9 ± 13.6	7.1 ± 4.6	11.2 ± 9.8	0.847	0.034	0.399	0.031	0.13	0.099	0.932	0.029	0.184	0.373	5.262e-05	0.089	0.008	0.009	-	-	-	-	-	-	-	-
Muscle Thickness at start shortening [mm]	17.9 ± 2.5	17.9 ± 2.5	18.4 ± 2.5	17.9 ± 2.5	17.8 ± 2.5	17.9 ± 2.5	18.3 ± 2.5	17.8 ± 2.5	0.007	0.123	0.292	0.131	0.091	0.006	0.511	0.956	0.011	0.869	0.003	1.237e-05	0.161	0.0001619	-	-	-	-	-	-	-	-
Gearing Ratio	1.40 ± 0.44	1.29 ± 0.2	1.28 ± 0.2	1.33 ± 0.16	1.47 ± 0.56	1.37 ± 0.25	1.27 ± 0.14	1.31 ± 0.14	0.018	0.212	0.72	0.007	0.052	0.007	0.211	0.884	0.087	0.704	0.042	0.001	0.014	0.001	-	-	-	-	-	-	-	-
Muscle Thickness change shortening [mm]	0.08 ± 0.25	0.41 ± 0.49	-0.08 ± 0.33	0.16 ± 0.3	0.14 ± 0.2	0.11 ± 0.27	-0.02 ± 0.22	0.03 ± 0.34	0.004	0.032	0.279	0.13	0.099	0.031	0.029	0.184	0.932	0.373	0.089	0.008	5.262e-05	0.009	-	-	-	-	-	-	-	-
2-way rmANOVA	CON / SSC				ANOVA main effects (p-value)		ANOVA main effects (effect size)		Interactions (p-value)	Interactions (effect size)	Post-hoc (p-value) for significant main effect of VELO		Post-hoc (effect size) for significant main effect of Velo		Post-hoc (p-value) for significant main effect of ROM		Post-hoc (effect size) for significant main effect of ROM
Dependent Parameter	SLOW | SMALL	SLOW | BIG	FAST |SMALL	FAST |BIG	SPEED	ROM	SPEED	ROM	SPEEDxROM	SPEEDxROM	SMALL	BIG	SMALL	BIG	SLOW	FAST	SLOW	FAST
SSC-effect ratio ankle joint [%]	1.1 ± 0.1	1.1 ± 0.1	1.1 ± 0.1	1.2 ± 0.1	0.007	0.066	0.109	0.177	0.16	0.077	0.778	0.006	-0.097	-1.041	-	-	-	-
SSC-effect ratio MTU [%]	1.2 ± 0.1	1.1 ± 0.1	1.1 ± 0.1	1.3 ± 0.1	0.013	0.102	0.12	0.117	0.005	0.256	0.427	0.001	0.279	-1.365	-	-	-	-
SSC-effect ratio Fascicle [%]	0.8 ± 0.4	0.7 ± 0.2	0.4 ± 0.5	0.7 ± 0.5	0.073	0.481	0.143	0.008	0.111	0.134	-	-	-	-	-	-	-	-
Force enhancement [%]	0.2 ± 0.13	0.23 ± 0.11	0.24 ± 0.15	0.27 ± 0.1	0.043	0.497	0.079	0.041	0.944	8.006e-05	0.07	0.053	-0.696	-0.663	-	-	-	-
